# Supplementary material for: Inflammatory Mediators and Gut Microbial Toxins Drive Colon Tumorigenesis by IL-23 Dependent Mechanism
Source: Cancers (Basel). 2021 Oct 14;13(20):5159. doi: 10.3390/cancers13205159 (PMC8533859; doi:10.3390/cancers13205159)
Supplement: Supplementary file 1 [file cancers-13-05159-s001.zip]

Archive with 1 entries (1 files):
- cancers-1375103-supplementary.pdf
